# Supplementary material for: Identification of differentially expressed genes in SHSY5Y cells exposed to okadaic acid by suppression subtractive hybridization
Source: BMC Genomics. 2012 Jan 27;13:46. doi: 10.1186/1471-2164-13-46 (PMC3296583; doi:10.1186/1471-2164-13-46)
Supplement: Additional file 1 — Single gene set enrichment analysis (KEGG pathways) of genes from forward libraries. Excel spreadsheet showing the results obtained from FatiGO analysis of the genes upregulated in SSH. [file 1471-2164-13-46-S1.XLS]

## Sheet: dataset
KEGG pathway	term_size	term_size_in_genome	list1_positives	list1_negatives	list1_percentage	list2_positives	list2_negatives	list2_percentage	list1_positive_ids	list2_positive_ids	odds_ratio_log	pvalue	adj_pvalue
hsa04114	106	108	5	64	7.25	101	23447	0.43	CALM2,PTTG1,PLK1,SKP1,YWHAB	ENSG00000004897,ENSG00000017427,ENSG00000053900,ENSG00000055130,ENSG00000058404,ENSG00000065613,ENSG00000066027,ENSG00000066923,ENSG00000068971,ENSG00000070808,ENSG00000071242,ENSG00000072062,ENSG00000072133,ENSG00000072501,ENSG00000072803,ENSG00000077935,ENSG00000078295,ENSG00000078304,ENSG00000082175,ENSG00000087586,ENSG00000094880,ENSG00000096433,ENSG00000100030,ENSG00000100387,ENSG00000100918…	2.8979321462E0	1.48147E-5	2.51504E-3
hsa05012	128	128	4	65	5.8	124	23424	0.53	UBC,NDUFAB1,CYTB,SLC25A4	ENSG00000005022,ENSG00000010256,ENSG00000023228,ENSG00000036565,ENSG00000064692,ENSG00000065518,ENSG00000073578,ENSG00000078668,ENSG00000090266,ENSG00000099624,ENSG00000099795,ENSG00000109390,ENSG00000110717,ENSG00000110955,ENSG00000111775,ENSG00000112695,ENSG00000115286,ENSG00000115317,ENSG00000115944,ENSG00000116288,ENSG00000116459,ENSG00000117118,ENSG00000119013,ENSG00000119421,ENSG00000120868…	2.4531419424E0	5.41975E-4	3.50477E-2
hsa04110	119	119	5	64	7.25	114	23434	0.48	PTTG1,PLK1,CDKN1C,SKP1,YWHAB	ENSG00000002822,ENSG00000004897,ENSG00000005339,ENSG00000006634,ENSG00000007968,ENSG00000053900,ENSG00000055130,ENSG00000072501,ENSG00000073111,ENSG00000076003,ENSG00000077935,ENSG00000079335,ENSG00000080839,ENSG00000081377,ENSG00000082701,ENSG00000085840,ENSG00000091651,ENSG00000092969,ENSG00000093009,ENSG00000094804,ENSG00000094880,ENSG00000097007,ENSG00000097046,ENSG00000099860,ENSG00000100297…	2.7762996189E0	2.59283E-5	2.51504E-3
