# Supplementary material for: Identification of differentially expressed genes in SHSY5Y cells exposed to okadaic acid by suppression subtractive hybridization
Source: BMC Genomics. 2012 Jan 27;13:46. doi: 10.1186/1471-2164-13-46 (PMC3296583; doi:10.1186/1471-2164-13-46)
Supplement: Additional file 2 — Single gene set enrichment analysis (KEGG pathways) of genes from reverse libraries. Excel spreadsheet showing the results obtained from FatiGO analysis of the genes downregulated in SSH. [file 1471-2164-13-46-S2.XLS]

## Sheet: dataset
KEGG pathway	term_size	term_size_in_genome	list1_positives	list1_negatives	list1_percentage	list2_positives	list2_negatives	list2_percentage	list1_positive_ids	list2_positive_ids	odds_ratio_log	pvalue	adj_pvalue
hsa00010	60	60	3	83	3.49	57	23460	0.24	PGK1,GAPDH,LDHB	ENSG00000006534,ENSG00000067057,ENSG00000067225,ENSG00000072210,ENSG00000074800,ENSG00000079739,ENSG00000091140,ENSG00000105220,ENSG00000106633,ENSG00000108515,ENSG00000108602,ENSG00000109107,ENSG00000111275,ENSG00000111669,ENSG00000111674,ENSG00000117448,ENSG00000124253,ENSG00000130957,ENSG00000131069,ENSG00000131482,ENSG00000131828,ENSG00000132746,ENSG00000134333,ENSG00000136872,ENSG00000137124…	2.6997725352E0	1.37567E-3	4.44799E-2
hsa00190	133	134	5	81	5.81	128	23389	0.54	ATP6V0B,UQCRH,MT-CO2,NDUFC1,ATP5L	ENSG00000004779,ENSG00000006695,ENSG00000010256,ENSG00000014919,ENSG00000023228,ENSG00000033627,ENSG00000047249,ENSG00000065518,ENSG00000071553,ENSG00000073578,ENSG00000075673,ENSG00000090266,ENSG00000099624,ENSG00000099795,ENSG00000100554,ENSG00000105675,ENSG00000105929,ENSG00000107902,ENSG00000110717,ENSG00000110719,ENSG00000110955,ENSG00000111775,ENSG00000112695,ENSG00000113732,ENSG00000114573…	2.4229795992E0	1.27273E-4	1.23455E-2
hsa05110	60	60	3	83	3.49	57	23460	0.24	ATP6V0B,ACTB,SEC61B	ENSG00000001626,ENSG00000033627,ENSG00000047249,ENSG00000053918,ENSG00000058262,ENSG00000064651,ENSG00000065665,ENSG00000071553,ENSG00000072062,ENSG00000087460,ENSG00000100196,ENSG00000100554,ENSG00000104067,ENSG00000105438,ENSG00000105929,ENSG00000110719,ENSG00000113732,ENSG00000114573,ENSG00000116039,ENSG00000119139,ENSG00000124181,ENSG00000126583,ENSG00000128524,ENSG00000131100,ENSG00000132432…	2.6997725352E0	1.37567E-3	4.44799E-2
hsa05130	54	61	3	83	3.49	51	23466	0.22	TUBB2A,ACTB,TUBB	ENSG00000010810,ENSG00000015285,ENSG00000039068,ENSG00000067560,ENSG00000067900,ENSG00000070831,ENSG00000071051,ENSG00000075886,ENSG00000085733,ENSG00000092820,ENSG00000097007,ENSG00000101162,ENSG00000104833,ENSG00000106299,ENSG00000111057,ENSG00000111229,ENSG00000115053,ENSG00000116584,ENSG00000123416,ENSG00000127589,ENSG00000127824,ENSG00000130429,ENSG00000134308,ENSG00000134318,ENSG00000136869…	2.8112538921E0	1.01294E-3	4.44799E-2
hsa05010	165	168	5	81	5.81	160	23357	0.68	GAPDH,UQCRH,MT-CO2,CALM2,NDUFC1	ENSG00000002330,ENSG00000004779,ENSG00000010256,ENSG00000014216,ENSG00000015475,ENSG00000023228,ENSG00000026103,ENSG00000064012,ENSG00000065518,ENSG00000067182,ENSG00000072506,ENSG00000073578,ENSG00000074370,ENSG00000080815,ENSG00000081248,ENSG00000082701,ENSG00000089250,ENSG00000090266,ENSG00000096433,ENSG00000099624,ENSG00000099795,ENSG00000100030,ENSG00000101333,ENSG00000102001,ENSG00000102882…	2.1984669466E0	3.46609E-4	2.24141E-2
hsa03010	97	101	7	79	8.14	90	23427	0.38	RPL3,RPS6,RPL4,RPL27A,RPL31,RPS4X,RPL41	ENSG00000008988,ENSG00000037241,ENSG00000063177,ENSG00000083845,ENSG00000089009,ENSG00000089157,ENSG00000096150,ENSG00000105193,ENSG00000105372,ENSG00000105640,ENSG00000108107,ENSG00000108298,ENSG00000109475,ENSG00000110700,ENSG00000112306,ENSG00000114391,ENSG00000115268,ENSG00000116251,ENSG00000118181,ENSG00000122026,ENSG00000122406,ENSG00000124614,ENSG00000125691,ENSG00000129824,ENSG00000130255…	3.1382971086E0	6.5529E-8	1.27126E-5
